# Supplementary material for: Precipitation Alleviates Adverse Effects of Nitrogen and Phosphorus Enrichment on Soil Microbial Co-Occurrence Network Complexity and Stability in Karst Shrubland
Source: Microorganisms. 2025 Aug 28;13(9):2012. doi: 10.3390/microorganisms13092012 (PMC12471630; doi:10.3390/microorganisms13092012)
Supplement: Supplementary file 1 [file microorganisms-13-02012-s001.zip]

Archive with 1 entries (1 files):
- microorganisms-3792449-supplementary.pdf
